# Supplementary material for: The transcription factor CBFB suppresses breast cancer through orchestrating translation and transcription
Source: Nat Commun. 2019 May 6;10:2071. doi: 10.1038/s41467-019-10102-6 (PMC6502810; doi:10.1038/s41467-019-10102-6)
Supplement: Supplementary file 4 — Supplementary Data 1 [file 41467_2019_10102_MOESM4_ESM.xlsx]

## Sheet: sheet1
Supplementary Data 1. CBFB interacting proteins identified by mass spectrometry.
There are three parts in this supplementary table. Each part represents proteins identified in one enriched band by mass spectrometry.
This part includes proteins identified from enriched band shown in arrow from MCF10A cells expressing F_CBFB.
For explanation purpose only, the gel shown below is from Fig. 2a. Band enriched was cut out and sent for protein identification.
The real sample sent for mass spectrometry analysis is the pool from several repeats to increase the chance of detection.
Highlight in red is the hnRNPK.
Accession	Description	Coverage	# Peptides
P04264	Keratin, type II cytoskeletal 1 OS=Homo sapiens GN=KRT1 PE=1 SV=6	34.1615	21
P13645	Keratin, type I cytoskeletal 10 OS=Homo sapiens GN=KRT10 PE=1 SV=6	36.4726	19
P35908	Keratin, type II cytoskeletal 2 epidermal OS=Homo sapiens GN=KRT2 PE=1 SV=2	40.5321	19
Q15208	Serine/threonine-protein kinase 38 OS=Homo sapiens GN=STK38 PE=1 SV=1	43.2258	18
O75688	Protein phosphatase 1B OS=Homo sapiens GN=PPM1B PE=1 SV=1	41.7537	16
P02533	Keratin, type I cytoskeletal 14 OS=Homo sapiens GN=KRT14 PE=1 SV=4	37.7119	15
P61978	Heterogeneous nuclear ribonucleoprotein K OS=Homo sapiens GN=HNRNPK PE=1 SV=1	37.365	13
P35527	Keratin, type I cytoskeletal 9 OS=Homo sapiens GN=KRT9 PE=1 SV=3	22.6324	12
P25705	ATP synthase subunit alpha, mitochondrial OS=Homo sapiens GN=ATP5A1 PE=1 SV=1	26.4014	11
P08779	Keratin, type I cytoskeletal 16 OS=Homo sapiens GN=KRT16 PE=1 SV=4	23.2558	11
Q9Y2H1	Serine/threonine-protein kinase 38-like OS=Homo sapiens GN=STK38L PE=1 SV=3	27.5862	11
P13647	Keratin, type II cytoskeletal 5 OS=Homo sapiens GN=KRT5 PE=1 SV=3	16.4407	11
O14744	Protein arginine N-methyltransferase 5 OS=Homo sapiens GN=PRMT5 PE=1 SV=4	19.3093	10
P60709	Actin, cytoplasmic 1 OS=Homo sapiens GN=ACTB PE=1 SV=1	29.6	8
P02538	Keratin, type II cytoskeletal 6A OS=Homo sapiens GN=KRT6A PE=1 SV=3	11.5248	7
Q5VX20	6-phosphofructo-2-kinase/fructose-2,6-bisphosphatase 3 OS=Homo sapiens GN=PFKFB3 PE=1 SV=1	13.1179	6
P68032	Actin, alpha cardiac muscle 1 OS=Homo sapiens GN=ACTC1 PE=1 SV=1	19.8939	6
Q6P3W7	SCY1-like protein 2 OS=Homo sapiens GN=SCYL2 PE=1 SV=1	5.92034	5
O60825	6-phosphofructo-2-kinase/fructose-2,6-bisphosphatase 2 OS=Homo sapiens GN=PFKFB2 PE=1 SV=2	7.12871	3
P12268	Inosine-5'-monophosphate dehydrogenase 2 OS=Homo sapiens GN=IMPDH2 PE=1 SV=2	6.42023	3
P42167	Lamina-associated polypeptide 2, isoforms beta/gamma OS=Homo sapiens GN=TMPO PE=1 SV=2	12.7753	3
Q9UJW0	Dynactin subunit 4 OS=Homo sapiens GN=DCTN4 PE=1 SV=1	7.3913	3
P43490	Nicotinamide phosphoribosyltransferase OS=Homo sapiens GN=NAMPT PE=1 SV=1	3.86965	2
P19474	E3 ubiquitin-protein ligase TRIM21 OS=Homo sapiens GN=TRIM21 PE=1 SV=1	4.84211	2
Q9HAZ1	Dual specificity protein kinase CLK4 OS=Homo sapiens GN=CLK4 PE=1 SV=1	7.48441	2
Q8IUH3	RNA-binding protein 45 OS=Homo sapiens GN=RBM45 PE=1 SV=1	4.20168	2
P16989	Y-box-binding protein 3 OS=Homo sapiens GN=YBX3 PE=1 SV=4	9.13978	2
P02768	Serum albumin OS=Homo sapiens GN=ALB PE=1 SV=2	2.46305	2
Q9Y608	Leucine-rich repeat flightless-interacting protein 2 OS=Homo sapiens GN=LRRFIP2 PE=1 SV=1	2.91262	2
F5H5D3	Tubulin alpha-1C chain OS=Homo sapiens GN=TUBA1C PE=1 SV=1	4.04624	2
This part includes all the proteins identified from enriched band (arrow) from MCF10A cells expressing CBFB_F.
For explanation purpose only, the gel shown below is from Supplementary Fig. 4a. Band enriched was cut out and sent for protein ID.
The real sample sent for mass spectrometry analysis is the pool from several repeats to increase the chance of detection.
Highlight in red is the hnRNPK.
Accession	Description	Coverage	# Peptides
P35527	Keratin, type I cytoskeletal 9 OS=Homo sapiens GN=KRT9 PE=1 SV=3	56.9823	24
P04264	Keratin, type II cytoskeletal 1 OS=Homo sapiens GN=KRT1 PE=1 SV=6	35.0932	22
P13645	Keratin, type I cytoskeletal 10 OS=Homo sapiens GN=KRT10 PE=1 SV=6	40.7534	19
P02538	Keratin, type II cytoskeletal 6A OS=Homo sapiens GN=KRT6A PE=1 SV=3	34.3972	17
P04259	Keratin, type II cytoskeletal 6B OS=Homo sapiens GN=KRT6B PE=1 SV=5	31.5603	16
P02533	Keratin, type I cytoskeletal 14 OS=Homo sapiens GN=KRT14 PE=1 SV=4	39.6186	16
P13647	Keratin, type II cytoskeletal 5 OS=Homo sapiens GN=KRT5 PE=1 SV=3	29.661	16
P08779	Keratin, type I cytoskeletal 16 OS=Homo sapiens GN=KRT16 PE=1 SV=4	36.9979	15
P35908	Keratin, type II cytoskeletal 2 epidermal OS=Homo sapiens GN=KRT2 PE=1 SV=2	32.0814	15
Q04695	Keratin, type I cytoskeletal 17 OS=Homo sapiens GN=KRT17 PE=1 SV=2	25.2315	10
Q15208	Serine/threonine-protein kinase 38 OS=Homo sapiens GN=STK38 PE=1 SV=1	32.6882	10
O75688	Protein phosphatase 1B OS=Homo sapiens GN=PPM1B PE=1 SV=1	24.6347	9
P61978	Heterogeneous nuclear ribonucleoprotein K OS=Homo sapiens GN=HNRNPK PE=1 SV=1	22.8942	8
P15924	Desmoplakin OS=Homo sapiens GN=DSP PE=1 SV=3	3.79659	8
Q5T6W2	Heterogeneous nuclear ribonucleoprotein K (Fragment) OS=Homo sapiens GN=HNRNPK PE=1 SV=1	28.2322	8
P25705	ATP synthase subunit alpha, mitochondrial OS=Homo sapiens GN=ATP5A1 PE=1 SV=1	17.5407	7
P60709	Actin, cytoplasmic 1 OS=Homo sapiens GN=ACTB PE=1 SV=1	24.5333	7
O95678	Keratin, type II cytoskeletal 75 OS=Homo sapiens GN=KRT75 PE=1 SV=2	11.0708	6
P68032	Actin, alpha cardiac muscle 1 OS=Homo sapiens GN=ACTC1 PE=1 SV=1	14.8541	5
Q08554	Desmocollin-1 OS=Homo sapiens GN=DSC1 PE=1 SV=2	7.38255	5
Q01196	Runt-related transcription factor 1 OS=Homo sapiens GN=RUNX1 PE=1 SV=3	14.7903	5
Q9Y2H1	Serine/threonine-protein kinase 38-like OS=Homo sapiens GN=STK38L PE=1 SV=3	13.7931	4
Q5VX20	6-phosphofructo-2-kinase/fructose-2,6-bisphosphatase 3 OS=Homo sapiens GN=PFKFB3 PE=1 SV=1	7.22433	3
P14923	Junction plakoglobin OS=Homo sapiens GN=JUP PE=1 SV=3	5.2349	3
O14744	Protein arginine N-methyltransferase 5 OS=Homo sapiens GN=PRMT5 PE=1 SV=4	2.1978	2
P08729	Keratin, type II cytoskeletal 7 OS=Homo sapiens GN=KRT7 PE=1 SV=5	4.90405	2
Q9UJW0	Dynactin subunit 4 OS=Homo sapiens GN=DCTN4 PE=1 SV=1	5.43478	2
Q13951	Core-binding factor subunit beta OS=Homo sapiens GN=CBFB PE=1 SV=2	13.1868	2
This part includes proteins identified from enriched band (arrow) from MCF10A cells expressing F_CBFB.
For explanation purpose only, the gel shown below is from Fig. 2a . Band enriched was cut out and sent for protein ID.
The real sample sent for mass spectrometry analysis is the pool from several repeats to increase the chance of detection.
Highlight in red is the eIF4B.
Accession	Description	Coverage %	# Peptides
Q9UQ35	Serine/arginine repetitive matrix protein 2 OS=Homo sapiens GN=SRRM2 PE=1 SV=2 - [SRRM2_HUMAN]	3.85	9
F8W0K0	Eukaryotic translation initiation factor 4B (Fragment) OS=Homo sapiens GN=EIF4B PE=1 SV=6 - [F8W0K0_HUMAN]	4.73	2
H0Y8D1	Trypsin-1 (Fragment) OS=Homo sapiens GN=PRSS1 PE=1 SV=1 - [H0Y8D1_HUMAN]	14.08	1
J3KRV2	Receptor-type tyrosine-protein phosphatase mu (Fragment) OS=Homo sapiens GN=PTPRM PE=1 SV=1 - [J3KRV2_HUMAN]	18.56	1
E9PN25	Heat shock cognate 71 kDa protein (Fragment) OS=Homo sapiens GN=HSPA8 PE=1 SV=1 - [E9PN25_HUMAN]	9.85	1
P12273	Prolactin-inducible protein OS=Homo sapiens GN=PIP PE=1 SV=1 - [PIP_HUMAN]	8.22	1
F6SS63	TAK1-binding protein 3, isoform CRA_c OS=Homo sapiens GN=TAB3 PE=1 SV=2 - [F6SS63_HUMAN]	1.97	1
Q8TE96	ATP-dependent RNA helicase DQX1 OS=Homo sapiens GN=DQX1 PE=2 SV=2 - [DQX1_HUMAN]	7.25	1
