# Supplementary material for: The transcription factor CBFB suppresses breast cancer through orchestrating translation and transcription
Source: Nat Commun. 2019 May 6;10:2071. doi: 10.1038/s41467-019-10102-6 (PMC6502810; doi:10.1038/s41467-019-10102-6)
Supplement: Supplementary file 5 — Supplementary Data 2 [file 41467_2019_10102_MOESM5_ESM.xlsx]

## Sheet: Sheet1
Supplemetnary Data 2. Oligo information.
Primer sequence	Primer name	Purpose
CACCGCAGATTGTCACTTGAACGCG	pCRISPR23_CBFB(h)_top	Generate CRISPR construct to delete CBFB
AAACCGCGTTCAAGTGACAATCTGC	pCRISPR23_CBFB(h)_bottom	Generate CRISPR construct to delete CBFB
CACCGCCGACTTACGATTTCCGAG	pCRISPR31_CBFB(h)_top	Generate CRISPR construct to delete CBFB
AAACCTCGGAAATCGTAAGTCGGC	pCRISPR31_CBFB(h)_bottom	Generate CRISPR construct to delete CBFB
GAATAAGCTTCCGCGCGTCGTGCCCGACCAGA	Fwd_Cbfb(h)_HindIII_pFlag-CMV2	Clone CBFB into pFlag-CMV2-5.1 vector.
CAATGAATTCTTAACGAAGTTTGAGGTCATCA	Rev_Cbfb(h)_EcoRI_pFlag-CMV2	Clone CBFB into pFlag-CMV2-5.1 vector.
CACCATGCCGCGCGTCGTGCCCGACCAGA	Fwd_CBFB(h)_pENTR	Clone CBFB into pENTR/D-TOPO vector
CACCgcggccgcgATGGCTTCAGACAGCATATTTG	Fwd_AML1(h)V1_pFlag-CMV2_NotI	clone AML1(h) variant 1 into pFlag-CMV2.
GAATGATATCTCAGTAGGGCCTCCACACGGCCTC	Rev_AML1(h)V1orV2_pflag-CMV2_EcoRV	clone AML1(h) variant 1 into pFlag-CMV2.
CCTCAGGTTTGTCGGTCGAA	Fwd_AML1(h)_RT_01	Primer for Real time PCR of RUNX1
CTTGCGGTGGGTTTGTGAAG	Rev_AML1(h)_RT_01	Primer for Real time PCR of RUNX1
AAAACTGCTGATGTTGTTTGCA	Fwd_CBFB(h)_3'UTR_RT_02	Primer for Real time PCR of CBFB
TGTGGCAGACAGCTCTATGC	Rev_CBFB(h)_3'UTR_RT_02	Primer for Real time PCR of CBFB
ATGGCACTCTGGTCACTGTG	Fwd_AML1(h)_RT_02	Primer for Real time PCR of RUNX1
TCTCAGCTCAGCCGAGTAGT	Rev_AML1(h)_RT_02	Primer for Real time PCR of RUNX1
ACTGCCTTTAACCCTCAGCC	Fwd_AML1(h)_RT_03	Primer for Real time PCR of RUNX1
GGTGGGGATGGTTGGATCTG	Rev_AML1(h)_RT_03	Primer for Real time PCR of RUNX1
GACAGCCCCAACTTCCTCTG	Fwd_AML1(h)_RT_04	Primer for Real time PCR of RUNX1
ACCACCTTGAAAGCGATGGG	Rev_AML1(h)_RT_04	Primer for Real time PCR of RUNX1
GTATATTTGAAGGCTCCCATGATGCTGAATGGAGTCTGTGTTATC	top_CBFB(h)_I102M	For genearting patient specific mutated CBFB protein
GATAACACAGACTCCATTCAGCATCATGGGAGCCTTCAAATATAC	bottom_CBFB(h)_I102M	For genearting patient specific mutated CBFB protein
GTATATTTGAAGGCTCCCATGAATCTGAATGGAGTCTGTGTTATC	top_CBFB(h)_I102N	For genearting patient specific mutated CBFB protein
GATAACACAGACTCCATTCAGATTCATGGGAGCCTTCAAATATAC	bottom_CBFB(h)_I102N	For genearting patient specific mutated CBFB protein
CTCCAGTTTTTTCCGGCCAGCTGACAGGGAGAACAGCGACAAACA	top_CBFB(h)_W73*	For genearting patient specific mutated CBFB protein
TGTTTGTCGCTGTTCTCCCTGTCAGCTGGCCGGAAAAAACTGGAG	bottom_CBFB(h)_W73*	For genearting patient specific mutated CBFB protein
GAACAGCGACAAACACCTAGCCTAGAGTATGTCGACTTAGAAAGA	top_CBFB(h)_R83L	For genearting patient specific mutated CBFB protein
TCTTTCTAAGTCGACATACTCTAGGCTAGGTGTTTGTCGCTGTTC	bottom_CBFB(h)_R83L	For genearting patient specific mutated CBFB protein
TTGAAGGCTCCCATGATTCTGAGTGGAGTCTGTGTTATCTGGAAA	top_CBFB(h)_N104S	For genearting patient specific mutated CBFB protein
TTTCCAGATAACACAGACTCCACTCAGAATCATGGGAGCCTTCAA	bottom_CBFB(h)_N104S	For genearting patient specific mutated CBFB protein
CACCGATTTCTTTTTAGGTTGCAG	CRISPR67_AML1(h)_Top	Generate CRISPR construct to delete RUNX1
AAACCTGCAACCTAAAAAGAAATC	CRISPR67_AML1(h)_Bottom	Generate CRISPR construct to delete RUNX1
CACCGTTACAATGAGGATTCTCTCT	CRISPR69_AML1(h)_Top	Generate CRISPR construct to delete RUNX1
AAACAGAGAGAATCCTCATTGTAAC	CRISPR69_AML1(h)_Bottom	Generate CRISPR construct to delete RUNX1
CACCCTTTGGGCCTCATAAACAACCACAGAACCACAAGTTGGGTAGCCTGGCAGTGTCAGAAGTCTGAACCCAGCATAGTGGTCAGCAGGCAGGACGAATCACACTGAATGCAAACCACAGGGTTTCGCAGCGTGGTAAAAGAAATCATTGAGTCCCCCGCCTTCAGAAGAGGGTGCATTTTCAGGAGGAAGCG	Top_5UTR_RUNX1_mRNA	Clone 5' UTR of RUNX1 mRNA into pENTR/D-TOPO vector.
CGCTTCCTCCTGAAAATGCACCCTCTTCTGAAGGCGGGGGACTCAATGATTTCTTTTACCACGCTGCGAAACCCTGTGGTTTGCATTCAGTGTGATTCGTCCTGCCTGCTGACCACTATGCTGGGTTCAGACTTCTGACACTGCCAGGCTACCCAACTTGTGGTTCTGTGGTTGTTTATGAGGCCCAAAGGGTG	Bottom_5UTR_RUNX1_mRNA	Clone 5' UTR of RUNX1 mRNA into pENTR/D-TOPO vector.
ATCTGAGCTCCTTTGGGCCTCATAAACAACC	Fwd_RUNX1(h)_mRNA_5UTR_SacI	Clone 5' UTR of RUNX1 mRNA into pBSKS-Flag
AATTGGTACCCGCTTCCTCCTGAAAATGCAC	Rev_RUNX1(h)_mRNA_5UTR_KpnI	Clone 5' UTR of RUNX1 mRNA into pBSKS-Flag
ATCTGAGCTCATGGCTTCAGACAGCATATTTG	Fwd_RUNX1(h)_cDNA_SacI	Clone the cDNA of RUNX1(h) mRNA into pBSKS-Flag
AATTGGTACCTCAGTAGGGCCTCCACACGGCC	Rev_RUNX1(h)_cDNA_KpnI	Clone the cDNA of RUNX1(h) mRNA into pBSKS-Flag
ATCTGAGCTCAGGCCGTGTGGAGGCCCTACTG	Fwd_RUNX1(h)_mRNA_3UTR_part1_SacI	Clone the 1st part of 3' UTR of RUNX1 mRNA into pBSKS-Flag
AATTGGTACCACCTGCCTCAACCCTCTGGAAC	Rev_RUNX1(h)_mRNA_3UTR_part1_KpnI	Clone the 1st part of 3' UTR of RUNX1 mRNA into pBSKS-Flag
ATCTGAGCTCCAAGGGTCTCATATCTAACTTC	Fwd_RUNX1(h)_mRNA_3UTR_part2_SacI	Clone the 2nd part of 3' UTR of RUNX1 mRNA into pBSKS-Flag
AATTGGTACCAGAGCATGAGGCTGGTTTTGAG	Rev_RUNX1(h)_mRNA_3UTR_part2_KpnI	Clone the 2nd part of 3' UTR of RUNX1 mRNA into pBSKS-Flag
ATCTGAGCTCCATGTTACCATGTCTGACCTGC	Fwd_RUNX1(h)_mRNA_3UTR_part3_SacI	Clone the 3rd part of 3' UTR of RUNX1 mRNA into pBSKS-Flag
AATTGGTACCGAGCCAAATGATCAGCCTCATC	Rev_RUNX1(h)_mRNA_3UTR_part3_KpnI	Clone the 3rd part of 3' UTR of RUNX1 mRNA into pBSKS-Flag
ATCTGAGCTCAGCCAGGTCAGTATTGATGAGG	Fwd_RUNX1(h)_mRNA_3UTR_part4_SacI	Clone the 4th part of 3' UTR of RUNX1 mRNA into pBSKS-Flag
AATTGGTACCTATGGTGTATGTACTTGTCAAAC	Rev_RUNX1(h)_mRNA_3UTR_part4_KpnI	Clone the 4th part of 3' UTR of RUNX1 mRNA into pBSKS-Flag
ATCTGAGCTCACCAACATGGCGCCCTCCGCGCGCCT	Fwd_RUNX1(h)_mRNA_3UTR_part1_SacI_02	Clone the 1st part of 3' UTR of RUNX1 mRNA into pBSKS-Flag
ATCTGAGCTCACGTGGTGGAGGCCGAGGGCAGCCA	Fwd_RUNX1(h)_mRNA_3UTR_part1_SacI_03	Clone the 1st part of 3' UTR of RUNX1 mRNA into pBSKS-Flag
ATCTGAGCTCTGCTCAACCCCAGCCTCCCGAACCAGA	Fwd_RUNX1(h)_mRNA_3UTR_part1_SacI_04	Clone the 1st part of 3' UTR of RUNX1 mRNA into pBSKS-Flag
AATTGGTACCTCCTCTCCAAAGATGTAATTATTGG	Rev_RUNX1(h)_mRNA_3UTR_part1_KpnI_02	Clone the 1st part of 3' UTR of RUNX1 mRNA into pBSKS-Flag
AATTGGTACCGTGAAATTATCAGATGACCTTGGGGTGAG	Rev_RUNX1(h)_mRNA_3UTR_part1_KpnI_03	Clone the 1st part of 3' UTR of RUNX1 mRNA into pBSKS-Flag
CACCGGAAGCCCGTGTGCAAATGG	Top_CRISPR129_NOTCH3(h)	Generate CRISPR construct to delete NOTCH3
AAACCCATTTGCACACGGGCTTCC	Bottom_CRISPR129_NOTCH3(h)	Generate CRISPR construct to delete NOTCH3
ATCTGAGCTCTTAGAGTTTCACAGACTCTTACC	Fwd_RUNX1(h)_3UTR_Part1_5'trunc1	For generating truncations od 3UTR part 1 of RUNX1 mRNA
ATCTGAGCTCGGAAAGTTAAGGTATCAATGAGAC	Fwd_RUNX1(h)_3UTR_Part1_5'trunc2	For generating truncations od 3UTR part 1 of RUNX1 mRNA
ATCTGAGCTCGATTTCAACATGGATACATATTTCAG	Fwd_RUNX1(h)_3UTR_Part1_5'trunc3	For generating truncations od 3UTR part 1 of RUNX1 mRNA
ATCTGAGCTCCATAAAGGAACATGGTTTGTCAGCC	Fwd_RUNX1(h)_3UTR_Part1_5'trunc4	For generating truncations od 3UTR part 1 of RUNX1 mRNA
ATCTGAGCTCTGCTCTGATTAGAAAGGAAATGAATGG	Fwd_RUNX1(h)_3UTR_Part1_5'trunc5	For generating truncations od 3UTR part 1 of RUNX1 mRNA
ATCTGAGCTCCTTTGGGACATTCCGTCCTGATG	Fwd_RUNX1(h)_3UTR_Part1_5'trunc6	For generating truncations od 3UTR part 1 of RUNX1 mRNA
AATTGGTACCCCTATCGCCAAAACAACTACAGTTTG	Rev_RUNX1(h)_3UTR_Part1_3'trunc1	For generating truncations od 3UTR part 1 of RUNX1 mRNA
AATTGGTACCCCTGGACCAGACACATGCAGTTATTAC	Rev_RUNX1(h)_3UTR_Part1_3'trunc2	For generating truncations od 3UTR part 1 of RUNX1 mRNA
AATTGGTACCTACTGGGTGGGGGTATGTGCTATCTGC	Rev_RUNX1(h)_3UTR_Part1_3'trunc3	For generating truncations od 3UTR part 1 of RUNX1 mRNA
AATTGGTACCGGACAGCAAGCAGATCCAATATGGTTG	Rev_RUNX1(h)_3UTR_Part1_3'trunc4	For generating truncations od 3UTR part 1 of RUNX1 mRNA
AATTGGTACCGGCAGAAATCTGCAATCCTAAATTGC	Rev_RUNX1(h)_3UTR_Part1_3'trunc5	For generating truncations od 3UTR part 1 of RUNX1 mRNA
AATTGGTACCGTATAAAAGACCCAAACATGTCATTC	Rev_RUNX1(h)_3UTR_Part1_3'trunc6	For generating truncations od 3UTR part 1 of RUNX1 mRNA
ATCTCATATGGCTTCAGACAGCATATTTGAG	Fwd_RUNX1(h)V1_pT7CFE1_NdeI	clone cDNA of RUNX1(h)V1 into the pT7CFE1 vector. Use NdeI and NotI. This vector contains a IRES.
AATTGCGGCCGCTCAGTAGGGCCTCCACACGGCCTCC	Rev_RUNX1(h)V1_pT7CFE1_NotI	clone cDNA of RUNX1(h)V1 into the pT7CFE1 vector. Use NdeI and NotI. This vector contains a IRES.
AATTGCGGCCGCGATTTCAACATGGATACATATTTCAG	Fwd_RUNX1(h)mRNA_Trunc13_14_pT7CFE1_NotI	to clone this fragment of RUNX1(h) mRNA downstream of RUNX1(h)V1 cDNA.
ATCTAGATCTTACTGGGTGGGGGTATGTGCTATCTGC	Rev_RUNX1(h)mRNA_Trunc14_pT7CFE1_BglII	to clone this fragment of RUNX1(h) mRNA downstream of RUNX1(h)V1 cDNA.
ATCTAGATCTGGACAGCAAGCAGATCCAATATGGTTG	Rev_RUNX1(h)mRNA_Trunc13_pT7CFE1_BglII	to clone this fragment of RUNX1(h) mRNA downstream of RUNX1(h)V1 cDNA.
CTCACTATCTGAAAATACATTTAAATATATCTCTTATATATAATATCTTTATTTTTTTCTCTCTTCCTCTATC	Top_Tagmaster_RUNX1(h)mRNA_Trunc14_site1	To mutate and disrupt HnRNPK binding site in RUNX1 mRNA-3UTR_Truncation 14
GATAGAGGAAGAGAGAAAAAAATAAAGATATTATATATAAGAGATATATTTAAATGTATTTTCAGATAGTGAG	Bottom_Tagmaster_RUNX1(h)mRNA_Trunc14_site1	To mutate and disrupt HnRNPK binding site in RUNX1 mRNA-3UTR_Truncation 14
CTCTCTTCCTCTATCTTCCAAAATATACTTTCTAAATCCTAATTTTCCTGTGTTCTCTTAAGCA	Top_Tagmaster_RUNX1(h)mRNA_Trunc14_site2	To mutate and disrupt HnRNPK binding site in RUNX1 mRNA-3UTR_Truncation 14
TGCTTAAGAGAACACAGGAAAATTAGGATTTAGAAAGTATATTTTGGAAGATAGAGGAAGAGAG	Bottom_Tagmaster_RUNX1(h)mRNA_Trunc14_site2	To mutate and disrupt HnRNPK binding site in RUNX1 mRNA-3UTR_Truncation 14
TCTCTTAAGCAGATAGCACATAATATTATATAGTACCAAATTTCAGAACACAA	Top_Tagmaster_RUNX1(h)mRNA_Trunc14_site3	To mutate and disrupt HnRNPK binding site in RUNX1 mRNA-3UTR_Truncation 14
TTGTGTTCTGAAATTTGGTACTATATAATATTATGTGCTATCTGCTTAAGAGA	Bottom_Tagmaster_RUNX1(h)mRNA_Trunc14_site3	To mutate and disrupt HnRNPK binding site in RUNX1 mRNA-3UTR_Truncation 14
GGTGGCCCTAGGGGATGTTCCAGGTTGAACTCTGGTCACTGTGATGGCTG	Top_RUNX1(h)V2_D96G*_Quikchange1	Make D96 to G and generate a stop codon at 97. Note that this is in Variant 2 of RUNX1.
CAGCCATCACAGTGACCAGAGTTCAACCTGGAACATCCCCTAGGGCCACC	Bottom_RUNX1(h)V2_D96G*_Quikchange1
CAGGTTGCAAGATTTAATGACCGCAGGTTTGTCGGTCGAAGTGGA	Top_RUNX1(h)V2_L134R_Quikchange1	Make L134 to R .
TCCACTTCGACCGACAAACCTGCGGTCATTAAATCTTGCAACCTG	Bottom_RUNX1(h)V2_L134R_Quikchange1
TTTGTCGGTCGAAGTGGAAGAGTGAAAAGCTTCACTCTGACCATC	Top_RUNX1(h)V2_G143V_Quikchange1	Make G143 to V.
GATGGTCAGAGTGAAGCTTTTCACTCTTCCACTTCGACCGACAAA	Bottom_RUNX1(h)V2_G143V_Quikchange1
CAATGGATCCACGAAGTTTGAGGTCATCACC	Rev_CBFB(h)(1-187)-pCMV5.1-Flag-BamHI	used with jh4872 (HindIII)
CAATGGATCCTCTTCTTGCCTCCATTTCCTC	Rev_CBFB(h)(1-168)-pCMV5.1-Flag-BamHI	used with jh4872 (HindIII)
CAATGGATCCCTGTTGTGCTAATGCATCCTC	Rev_CBFB(h)(1-141)-pCMV5.1-Flag-BamHI	used with jh4872 (HindIII)
CAATGGATCCCTCCTCATCAAACTCCAGAC	Rev_CBFB(h)(1-130)-pCMV5.1-Flag-BamHI	used with jh4872 (HindIII)
CAATGGATCCATCCAGTCTTTGGAGATCAAT	Rev_CBFB(h)(1-120)-pCMV5.1-Flag-BamHI	used with jh4872 (HindIII)
CAATGGATCCGGGAGCCTTCAAATATACCT	Rev_CBFB(h)(1-100)-pCMV5.1-Flag-BamHI	used with jh4872 (HindIII)
CAATGGATCCTGTTTGTCGCTGTTCTCCCTG	Rev_CBFB(h)(1-80)-pCMV5.1-Flag-BamHI	used with jh4872 (HindIII)
AGCAGAAGTTCCACCTGGTG	Fwd_FOSL1(h)_RT1
TGTACCATCCACTGCAGCTC	Rev_FOSL1(h)_RT1
CTCAAATCCTTGGCCTCCGT	Fwd_KDM6B(h)_RT1
TCCAGTCCCCCGATAACAGT	Rev_KDM6B(h)_RT1
TGCTCAGAGTGGTGCTCAAG	Fwd_BRD4(h)_RT1
GGAAAGGCCATGCAAACTGG	Rev_BRD4(h)_RT1
GCGAGAGGAGCACAGATACC	Fwd_RELA(h)_RT1
ACTGTCCCTGGTCCTGTGTA	Rev_RELA(h)_RT1
ACAAACTTCCAGAGCCCCTG	Fwd_TCF7(h)_RT1
TCTTTGTACATGCCGCTGGT	Rev_TCF7(h)_RT1
TGAGCTGCTCAAGGGTGAAG	Fwd_KMT2D(h)_RT1
CGGGGCCCTCCAGTTTAATT	Rev_KMT2D(h)_RT1
CTCCTCGCCTAGCAGATGTG	Fwd_KMT2B(h)_RT1
CATCCGTTCTGTGCCTTCCT	Rev_KMT2B(h)_RT1
CCTGCGGGCTCTATCACAAA	Fwd_GATA3(h)_RT1
GCCTTCGCTTGGGCTTAATG	Rev_GATA3(h)_RT1
TACCTGAACCCGTGTTGCTC	Fwd_TGFB1(h)_RT1
AACTTGAGCCTCAGCAGACG	Rev_TGFB1(h)_RT1
GAGAAGGTCCCCAGAAAGGC	Fwd_DROSHA(h)_RT1
ATGACTGTGATCTCGGTGCC	Rev_DROSHA(h)_RT1
GGCTCATTTGGGGTCGTGTA	Fwd_GSK3a(h)_RT1
GATGGCGACTAGTTCCCTGG	Rev_GSK3a(h)_RT1
CCCATCTTCCTTTGGCCAGT	Fwd_SETD1a(h)_RT1
GACGTGTAGGGGGTTCCTTG	Rev_SETD1a(h)_RT1
CTGGTTGGAGACAGAACCCC	Fwd_SETD1b(h)_RT1
GATCTCCATGTCCTCGCCTG	Rev_SETD1b(h)_RT1
TTTACCCTGACCAGCCGAAC	Fwd_SUFU(h)_RT1
GCCACCCAACCAGTACTTGA	Rev_SUFU(h)_RT1
ACGTGGAGGTAGAGGAGTCC	Fwd_NUMBL(h)_RT1
TCGCCTTCAGCTTCTTCACC	Rev_NUMBL(h)_RT1
GGAAGTGGGCAGCAAGATCT	Fwd_PKM(h)_RT1
AGGAAGTCGGCACCTTTCTG	Rev_PKM(h)_RT1
AATTGAATTCCGCTTCCTCCTGAAAATGCAC	Rev_RUNX1(h)_mRNA_5UTR_EcoRI
ATCTGAATTCATGGCTTCAGACAGCATATTTG	Fwd_RUNX1(h)_cDNA_EcoRI
ATCTGGTACCGGAAGCCCGGATATAGTTCCT	Rev_pT7CFE1_KpnI_oligo1
ATCTGGTACCGTTATTGCTCAGCGGACTAGTG	Rev_pT7CFE1_KpnI_oligo2
CAATgcggccgcgATGGAAACTGAACAGCCAGAAG	Fwd_hnRNPK(h)_NotI_pFlag-CMV2	used to clone hnRNPK into pFlag-CMV2 vector
ATCTgatatcTAGAATCCTTCAACATCTGCATAC	Rev_hnRNPK(h)_EcoRV_pFlag-CMV2	used to clone hnRNPK into pFlag-CMV2 vector
ATCTgatatcTTATCCACCAAGATCACCATATGAG	Rev_hnRNPK(h)_trunc1_EcoRV_pFlag-CMV2	added a stop codon TAA. Make a trunctaion ending at 1155nt. This removes the KH3 from hnRNPK.
ATCTgatatcTTATCCTTTGATGGGAGACTCAGA	Rev_hnRNPK(h)_trunc2_EcoRV_pFlag-CMV2	Make a trunction ending at 660nt.
ATCTgatatcTTATGATGGCAACTGCAGGCCCTC	Rev_hnRNPK(h)_trunc3_EcoRV_pFlag-CMV2	Make a trunction ending at 348nt.
CAATgcggccgcgACTGATGAGATGGTTGAATTA	Fwd_hnRNPK(h)_trunc4_NotI_pFlag-CMV2	Make a trunction ending at 115nt.
CAATgcggccgcgAAAGGAAGTGACTTTGACTGC	Fwd_hnRNPK(h)_trunc5_NotI_pFlag-CMV2	Make a trunction ending at 415nt
CAATgcggccgcgTATGGTGATCTTGGTGGACCT	Fwd_hnRNPK(h)_trunc6_NotI_pFlag-CMV2	Make a trunction ending at 1137nt
