# Supplementary material for: The transcription factor CBFB suppresses breast cancer through orchestrating translation and transcription
Source: Nat Commun. 2019 May 6;10:2071. doi: 10.1038/s41467-019-10102-6 (PMC6502810; doi:10.1038/s41467-019-10102-6)
Supplement: Supplementary file 7 — Source Data [file 41467_2019_10102_MOESM7_ESM.xlsx]

## Sheet: Figure 2d
									Repeat_01	Repeat_02	Repeat_03	Repeat_01	Repeat_02	Repeat_03	Repeat_01	Repeat_02	Repeat_03
									RUNX1	RUNX1	RUNX1	GAPDH	GAPDH	GAPDH	28S	28S	28S
							WT	RIP_IgG	0.008318	0.011534	0.0149981	0.029356	0.042844	0.0453254	0.083483	0.04362	0.0513522
								RIP_CBFB	5.10358	5.00365	4.23622	0.617114	0.054536	0.0540214	0.373911	0.04287	0.0420572
							CBFB_KO	RIP_IgG	0.005334	0.00411	0.0312116	0.007568	0.006962	0.0463701	undetectable	0.011729	0.0644708
								RIP_CBFB	0.006504	0.014582	0.09515	0.014121	0.011888	0.174698	undetectable	0.024159	0.120574

## Sheet: Figure 2e
									Repeat_01	Repeat_02	Repeat_03	Repeat_01	Repeat_02	Repeat_03	Repeat_01	Repeat_02	Repeat_03
									RUNX1	RUNX1	RUNX1	GAPDH	GAPDH	GAPDH	28S	28S	28S
							WT	RIP_IgG	0.07256	0.021808	0.0372501	0.118752	0.17202	0.0825522	0.24409	0.13567	0.141259
								RIP_CBFB	7.82169	8.57476	7.79135	0.042778	0.074893	0.325756	0.019928	0.015707	0.288848
							CBFB_KO	RIP_IgG	0.07256	0.021808	0.0393998	0.113469	0.063057	0.0840112	0.244716	0.072469	0.120898
								RIP_CBFB	2.59011	3.49509	2.2123	0.031877	0.089871	0.0820134	0.008234	0.044504	0.143926

## Sheet: Figure 3d
		3d
				Repeat_01	Repeat_02	Repeat_03	Repeat_01	Repeat_02	Repeat_03	Repeat_01	Repeat_02	Repeat_03
				IgG	IgG	IgG	CBFB _RIP	CBFB _RIP	CBFB _RIP	HnRNPK _RIP	HnRNPK _RIP	HnRNPK _RIP
			FOSL1	0.0139631	0	0.0691711	3.34587	3.89674	2.83084	7.62477	8.60547	4.68756
			KDM6B	0.0108611	0.00698154	0.00380814	2.52514	1.5595	3.82424	6.62225	4.17	4.17085
			BRD4	0.00514097	0.00543054	0.00754697	2.49728	1.87195	3.44905	11.4074	7.43234	8.66015
			RELA	0.00862121	0.00257048	0.0154953	1.31812	1.54386	1.62938	1.92764	1.25274	1.52245
			TCF7	0.0158757	0.00431061	0.0266229	2.42731	0.799823	2.08543	2.58771	2.51029	1.72535
			KMT2D	0.0082123	0.00793786	0.00117937	5.42417	6.78802	14.3817	6.10104	4.06304	3.71457
			KMT2B	0.017686	0.00410615	0.0342355	1.86311	1.24032	2.18889	3.47624	1.83545	1.25984
			GATA3	0.0119493	0.008843	0.0136452	2.2526	1.76713	1.04993	4.61942	2.79565	5.85079
			TGFB1	0.0196816	0.00597464	0.0179069	2.57922	1.78778	2.662	1.45946	0.637053	0.490096
			DROSHA	0.0137262	0.00984082	0.0171137	6.38478	2.42366	7.54003	18.3052	18.4685	11.6363
			GSK3a	0.0148409	0.0068631	0.0292429	7.02002	5.44556	11.8949	8.01673	6.2661	3.5921
			SETD1a	0.00953356	0.00742044	0.0110571	1.31165	1.51385	1.68346	2.98391	1.84266	2.10665
			SETD1b	0.00557253	0.00476678	0.00489804	2.42305	1.43957	3.54207	5.35028	4.02584	1.36599
			SUFU	0.0181214	0.00278626	0.00437288	0.62145	0.734042	0.880664	2.18765	1.86726	1.03681
			NUMBL	0.0364482	0.00906069	0.0937732	2.01156	1.63288	2.92673	3.56926	1.68336	2.42078
			PKM	0.107385	0.0182241	0.0475208	1.52804	1.01261	2.14112	1.02303	0.430304	0.0487917

## Sheet: Figure 4d
v

## Sheet: Figure 5c
				5c
						Repeat_01	Repeat_02	Repeat_03	Repeat_01	Repeat_02	Repeat_03	Repeat_01	Repeat_02	Repeat_03
						Free	Free	Free	Monosome	Monosome	Monosome	Polysome	Polysome	Polysome
					WT	0.196536	0.041174	0	11.6934	1.89209	8.26362	84.5012	93.5815	83.3466
					CBFB_KO	69.0371	64.4078	72.5937	0.778189	1.98023	0.56788	29.2041	32.4275	24.0662

## Sheet: Figure 5e
				5e
						Repeat_01	Repeat_02	Repeat_03	Repeat_01	Repeat_02	Repeat_03	Repeat_01	Repeat_02	Repeat_03
						Free	Free	Free	Monosome	Monosome	Monosome	Polysome	Polysome	Polysome
					WT	0.0184585	0.000985	0.006189	3.76448	1.20773	1.67259	94.6351	98.5799	95.1821
					CBFB_KO	0	0.004403	0.0027377	1.45057	3.05719	2.75978	98.2656	96.254	94.2444

## Sheet: Figure 5f
	5f
			Repeat_01	Repeat_02	Repeat_03	Repeat_01	Repeat_02	Repeat_03	Repeat_01	Repeat_02	Repeat_03	Repeat_01	Repeat_02	Repeat_03	Repeat_01	Repeat_02	Repeat_03	Repeat_01	Repeat_02	Repeat_03
			Free_WT	Free_WT	Free_WT	Free_KO	Free_KO	Free_KO	Monosomes_WT	Monosomes_WT	Monosomes_WT	Monosomes_KO	Monosomes_KO	Monosomes_KO	Polysomes_WT	Polysomes_WT	Polysomes_WT	Polysomes_KO	Polysomes_KO	Polysomes_KO
		FOSL1	0.00144	0.049704	0	73.7996	37.4068	64.1958	10.9946	8.0679	1.37586	5.20683	1.36166	4.95765	84.6659	89.9424	95.972	17.2883	67.8258	22.1602
		KDM6B	0	0	0	94.9802	68.6082	59.4229	3.28361	8.73857	3.37295	1.0863	2.74876	16.4468	96.4395	91.2614	96.7192	3.77984	27.3636	20.2021
		BRD4	0	0	0	89.3652	74.6522	69.7253	2.58803	3.63554	6.87528	1.80518	1.47863	3.7888	95.8506	94.6962	92.1751	6.57371	22.2811	23.3934
		RELA	0	0	0	84.3845	69.4068	66.5513	3.72449	4.39804	1.56481	3.28319	1.36166	2.04204	91.8917	94.9074	96.7458	10.612	27.8258	24.8811
		TCF7	0	0.08919	0	85.1027	67.593	80.6953	9.70508	15.5372	2.27029	5.7621	3.29722	0.929771	83.2004	79.4489	96.3391	7.27911	26.5508	13.9717
		KMT2D	0	0	0	89.4382	72.1429	76.8093	0.200249	1.15722	14.9424	0.319137	0	0	99.7998	98.8428	85.8179	10.1996	28.0434	22.3241
		KMT2B	0	0	0	88.2952	74.3397	77.2661	10	3.5	15.973	1.26805	0.069135	5.0951	55	96.3721	84.0702	9.99999	25.3264	17.812
		GATA3	0	0	0	83.0883	76.4671	60.7754	3.23345	6.42762	18.7406	1.9287	3.19883	1.23945	95.6402	89.855	81.5461	12.9431	18.5904	29.3799
		TGFB1	0.006984	0	0	82.3937	67.1268	74.2855	2.0368	1.13818	2.42041	0.609003	1.77362	1.35079	88.8873	98.0954	97.716	16.7156	30.4066	22.9263
		DROSHA	0.544581	0.185416	0	86.7378	68.0687	60.767	3.77086	2.06678	15.9291	0.805244	2.72216	5.31695	88.2458	96.3662	85.1959	9.87707	25.6027	22.4984
		GSK3a	0	0	0	87.0395	55.1529	70.2784	1.43948	2.65064	0.99764	0.695839	1.7527	2.54203	82.1643	99.8232	97.9742	12.1836	43.0502	23.2997
		SETD1a	0	0.265536	0	81.4732	66.1075	69.8978	8.95318	7.45823	12.7326	1.81218	4.82624	6.25912	86.5158	90.7124	87.1214	7.25059	24.5673	23.2865
		SETD1b	0.005427	0	0	80.6608	53.1027	71.8452	8.16045	9.69513	9.69512	1.63827	4.56892	4.44389	86.5166	89.1534	89.1534	8.72583	41.2941	24.1233
		SUFU	0	0	0	85.9245	42.3643	80.2426	2.00589	5.44865	8.38358	0.563402	3.74848	2.7267	96.9609	94.5513	93.2154	13.061	53.8872	17.5236
		NUMBL	0	0	0	70.9723	56.3148	61.498	2.06246	0.996777	9.14966	0.952845	0	5.09143	94.5659	98.8313	93.5601	13.2423	40.1638	33.6698
		PKM	0	0.002354	0	0.005162	0	0.0568909	0.965202	1.67511	0.162319	2.83498	0.166443	1.02129	98.8428	97.2024	100.244	95.9304	99.652	98.574

## Sheet: Figure 6a
Figure 6

## Sheet: Figure 6d
							Repeat_01	Repeat_02	Repeat_03	Repeat_01	Repeat_02	Repeat_03	Repeat_01	Repeat_02	Repeat_03	Repeat_01	Repeat_02	Repeat_03
							IgG_WT	IgG_WT	IgG_WT	IgG_KO	IgG_KO	IgG_KO	RIP_eIF4B_WT	RIP_eIF4B_WT	RIP_eIF4B_WT	RIP_eIF4B_KO	RIP_eIF4B_KO	RIP_eIF4B_KO
						RUNX1	0.0612856	0.00981593	0.00573775	0.0888284	0	0.00325022	0.415754	0.577602	0.693447	0.0737405	0.018471	0.0487294
						FOSL1	0.00549086	0.04678	0.0499059	0	0.0206147	0.0480765	0.340028	0.783579	1.06281	7.27683e-05	0.0185269	0.0173257
						KDM6B	0	0.0447819	0.0401278	0.00887857	0.0114607	0.0947548	0.20054	0.427127	0.780467	0	0.0280592	0.0242526
						BRD4	0	0.0231683	0.0322062	0	0.021019	0.0078677	1.22973	1.73651	2.32078	0.0234403	0.021218	0.0841212
						RELA	0.00417253	0.0217747	0	0	0.0581772	0.0281082	0.616275	0.708524	0.965568	4.85334e-05	0.013645	0.0147589
						TCF7	0.000376175	0.00438827	0	0.0320211	0.0246788	0	0.702047	0.234862	0.646587	0.0370323	0.0239569	0.036287
						KMT2D	0	0.0557875	0.0261785	0	0.0170727	0	0.310983	0.491438	0.804429	0	0.0361907	0.045889
						KMT2B	0	0.0359047	0	0.00660257	0.0259508	0	0.180099	0.282544	0.0711835	0	0.0332211	0.0465899
						GATA3	0.000495149	0.0204881	0	0	0.0330512	0	0.736888	0.59195	0.846879	0	0	0.0493478
						TGFB1	0.020018	0.0230804	0.0217953	0.0317003	0.0216192	0	0.608951	0.936702	1.13907	0.00279932	0.00846706	0.0256369
						DROSHA	0.00265107	0.0160826	0.0184728	0.00249855	0.0514731	0.0259884	0.834037	0.989131	1.1471	0.00386212	0.0160826	0.0205718
						GSK3a	0	0.0226799	0.0217374	0.0024362	0.0697436	0.0172057	0.617232	0.867767	1.18362	0.00923656	0.0310597	0.0729185
						SETD1a	0	0.0200171	0.0132667	0	0.0359524	0.0088327	0.328296	0.395528	0.56329	0.0477358	0.0281222	0.051132
						SETD1b	0	0.00286068	0	7.07062e-05	0.00204615	0	0.184305	0.234506	0.306878	0	0.00381019	0.00211205
						SUFU	0.0222807	0	0	0	0.00438676	0	0.119723	0.165677	0.296322	0	0	0.00938573
						NUMBL	0	0.00913794	0	0	0.000416519	0	0.248091	0.346311	0.354594	0.0299536	0.00565863	0
						PKM	0.0156351	0.0322695	0.0200256	0.015833	0	0.0199324	0.0384285	0.0256071	0.0112444	0.0129349	0.0288525	0.0122043

## Sheet: Figure 7e
							Repeat 1	Repeat 2	Repeat 3	Repeat 1	Repeat 2	Repeat 3	Repeat 1	Repeat 2	Repeat 3	Repeat 1	Repeat 2	Repeat 3	Repeat 1	Repeat 2	Repeat 3	Repeat 1	Repeat 2	Repeat 3
							CBFB KO	CBFB KO	CBFB KO	CBFB+Notch3 KO_10096	CBFB+Notch3 KO_10096	CBFB+Notch3 KO_10096	CBFB+Notch3 KO_10107	CBFB+Notch3 KO_10107	CBFB+Notch3 KO_10107	RUNX1 KO	RUNX1 KO	RUNX1 KO	RUNX1 + Notch3 KO_10063	RUNX1 + Notch3 KO_10063	RUNX1 + Notch3 KO_10063	RUNX1 + Notch3 KO_10066	RUNX1 + Notch3 KO_10066	RUNX1 + Notch3 KO_10066
						Day15	43.1812	45.6313	44.4062	11.6375	13.1687	12.25	9.8	11.025	11.3313	46.2437	47.775	47.4688	10.1062	14.0875	10.4125	11.9437	12.8625	8.88125
						Day30	50.8375	50.8375	51.7562	16.2313	18.375	15.3125	18.375	18.0688	19.6	53.9	54.5125	53.5938	18.6812	21.1312	19.9062	17.7625	18.6812	17.7625

[truncated: 52 more sheets: Figure 7f, Figure 7h, Figure 7i, Supp. Fig 1a, Supp. Fig 1b, Supp. Fig 1d, Supp. Fig 1e, Supp. Fig 1f, Supp. Fig 1g, Supp. Fig 1h, Supp. Fig 3a, Supp. Fig 3b, Supp. Fig 3d, Supp. Fig 3e, Supp. Fig 3f, Supp. Fig 3h, Supp.Fig 4b, Supp.Fig 4c, Supp.Fig 4d, Supp.Fig 4e  …]
